# Supplementary material for: 3-Methyl-1H-pyrrolo[2,1-c][1,4]oxazin-1-one
Source: Acta Crystallogr Sect E Struct Rep Online. 2010 Feb 27;66(Pt 3):o711. doi: 10.1107/S1600536810006951 (PMC2983595; doi:10.1107/S1600536810006951)
Supplement: Supplementary file 2 [file e-66-0o711-Isup2.hkl]

# 
# h,k,l, Fc-squared, Fo-squared, sigma(Fo-squared) and status flag 
# 
data_I
_shelx_title ' shelx in P2(1)/c' 
_shelx_refln_list_code          4 
_shelx_F_calc_maximum      117.51 
_exptl_crystal_F_000       312.00 
_reflns_d_resolution_high  0.8405 
 
loop_ 
 _symmetry_equiv_pos_as_xyz 
 'x, y, z' 
 '-x, y+1/2, -z+1/2' 
 '-x, -y, -z' 
 'x, -y-1/2, z-1/2' 
 
_cell_length_a     6.9148 
_cell_length_b    15.5024 
_cell_length_c     7.0238 
_cell_angle_alpha  90.000 
_cell_angle_beta  112.866 
_cell_angle_gamma  90.000 
 
_shelx_F_squared_multiplier     1.000 
 
loop_ 
 _refln_index_h 
 _refln_index_k 
 _refln_index_l 
 _refln_F_squared_calc 
 _refln_F_squared_meas 
 _refln_F_squared_sigma 
 _refln_observed_status 
   2   0   0      374.45      346.59     10.95 o 
   3   0   0     1738.66     1784.14     15.92 o 
   4   0   0      414.68      467.70      8.00 o 
   5   0   0       37.65       38.49      3.90 o 
   6   0   0       85.92       74.65      9.31 o 
   7   0   0       38.05       39.30      5.37 o 
   1   1   0     1495.39     1305.49     13.51 o 
   2   1   0      215.96      201.23      2.75 o 
   3   1   0      209.11      228.51      2.34 o 
   4   1   0       92.99      102.75      1.96 o 
   5   1   0       10.20       10.46      1.08 o 
   6   1   0      363.55      359.62     21.60 o 
   7   1   0       72.51       66.43      4.71 o 
   1   2   0     1060.48      966.15     12.62 o 
   2   2   0      372.52      361.52      4.85 o 
   3   2   0       16.06       13.61      0.71 o 
   4   2   0      155.36      167.22      3.73 o 
   5   2   0        0.94        1.01      0.84 o 
   6   2   0       17.89       12.29      1.94 o 
   7   2   0        6.66        5.43      1.85 o 
   1   3   0      196.18      165.71      5.26 o 
   2   3   0       96.99      101.15      1.71 o 
   3   3   0      578.82      613.37     11.75 o 
   4   3   0      499.02      576.34     14.70 o 
   5   3   0      328.08      318.68      7.33 o 
   6   3   0       72.03       78.53      4.58 o 
   7   3   0        7.74        3.68      4.90 o 
   0   4   0     2593.08     2433.07     27.17 o 
   1   4   0     1064.67      896.54     14.49 o 
   2   4   0       91.51      101.41      1.90 o 
   3   4   0       49.17       50.96      1.26 o 
   4   4   0      216.88      241.96      6.91 o 
   5   4   0      334.90      308.33      9.15 o 
   6   4   0      500.88      476.13     18.85 o 
   7   4   0        0.75        1.36      3.29 o 
   1   5   0     1260.63     1114.41     16.43 o 
   2   5   0       12.21       14.19      0.73 o 
   3   5   0      142.89      136.77      3.02 o 
   4   5   0       38.43       35.84      1.51 o 
   5   5   0      111.07      103.01      2.70 o 
   6   5   0       20.71       19.49      2.31 o 
   7   5   0       10.59        9.98      2.49 o 
   0   6   0      130.33      114.47      7.10 o 
   1   6   0      410.60      437.69      7.29 o 
   2   6   0     1135.32     1213.97     19.24 o 
   3   6   0        9.80        9.75      0.67 o 
   4   6   0       88.83       90.15      2.96 o 
   5   6   0      527.99      524.18     12.96 o 
   6   6   0      119.73      110.59      6.70 o 
   7   6   0        9.29       11.39      3.28 o 
   1   7   0     1001.29      992.90     23.62 o 
   2   7   0     1357.50     1355.66     18.08 o 
   3   7   0       17.45       18.89      0.92 o 
   4   7   0      174.73      182.74      6.00 o 
   5   7   0      427.95      451.94     12.07 o 
   6   7   0        3.49        6.63      2.27 o 
   7   7   0       13.11       10.04      3.18 o 
   0   8   0      487.23      479.34      9.32 o 
   1   8   0      459.07      499.54      7.56 o 
   2   8   0        0.97        2.47      1.26 o 
   3   8   0       19.62       18.47      1.04 o 
   4   8   0      659.75      656.55     20.32 o 
   5   8   0      170.95      159.24      7.68 o 
   6   8   0       12.60       10.17      2.22 o 
   1   9   0       45.30       54.76      1.61 o 
   2   9   0        2.98        2.89      0.67 o 
   3   9   0      104.48       94.77      4.45 o 
   4   9   0      117.36      106.94      3.99 o 
   5   9   0        4.60        3.21      2.30 o 
   6   9   0        2.81        1.27      1.14 o 
   0  10   0       51.53       58.21      2.76 o 
   1  10   0       54.78       56.45      2.12 o 
   2  10   0      239.99      229.45      6.10 o 
   3  10   0       17.02       17.51      1.43 o 
   4  10   0       20.52       22.21      2.26 o 
   5  10   0        2.00        2.08      1.37 o 
   6  10   0       22.75       22.49      2.54 o 
   1  11   0      791.75      790.02     18.71 o 
   2  11   0        8.82        8.50      1.12 o 
   3  11   0       40.28       43.66      2.38 o 
   4  11   0      341.65      337.02     15.90 o 
   5  11   0       52.63       43.96      3.83 o 
   6  11   0        2.13        1.62      1.35 o 
   0  12   0       32.55       35.26      8.39 o 
   1  12   0      176.20      184.21      7.44 o 
   2  12   0       77.28       68.48      3.29 o 
   3  12   0       23.84       24.55      1.73 o 
   4  12   0        3.45        2.74      1.89 o 
   5  12   0       71.98       90.38      7.26 o 
   1  13   0      302.36      320.63     12.55 o 
   2  13   0       13.70       16.24      1.89 o 
   3  13   0       86.55       88.20      5.01 o 
   4  13   0        0.42        1.41      1.44 o 
   5  13   0        2.13        3.46      2.78 o 
   0  14   0       52.37       59.12      5.27 o 
   1  14   0      125.02      130.93      6.26 o 
   2  14   0      308.50      323.34     20.60 o 
   3  14   0       70.62       65.99      5.32 o 
   4  14   0       19.19       19.64      2.57 o 
   1  15   0        1.22        3.58      1.63 o 
   2  15   0       16.38       12.83      1.83 o 
   3  15   0        3.34        3.91      2.23 o 
   4  15   0       19.82       18.86      3.33 o 
   0  16   0       79.40       78.41      5.85 o 
   1  16   0        7.49        7.38      1.56 o 
   2  16   0        0.29        0.23      0.70 o 
   3  16   0        0.01        0.21      0.89 o 
   1  17   0        3.07        6.09      2.04 o 
   2  17   0        3.88        3.46      1.89 o 
   0  18   0       34.88       39.79      6.02 o 
   1  18   0       34.28       39.40      4.23 o 
  -7   1   1       11.80       13.09      2.96 o 
  -6   1   1       34.17       32.67      3.82 o 
  -5   1   1       57.76       58.86      3.59 o 
  -4   1   1      176.50      215.03      3.93 o 
  -3   1   1      555.06      564.21      6.46 o 
  -2   1   1      884.03      842.68      8.01 o 
  -1   1   1       52.75       44.41      1.81 o 
   0   1   1      426.53      394.40      6.64 o 
   1   1   1      233.20      209.38      3.34 o 
   2   1   1       70.56       74.48      1.23 o 
   3   1   1        1.66        2.43      0.52 o 
   4   1   1        0.22        0.89      0.48 o 
   5   1   1        1.30        1.70      1.02 o 
   6   1   1       29.49       28.71      2.35 o 
   7   1   1        1.55        0.68      2.44 o 
  -7   2   1        0.77        0.78      1.71 o 
  -6   2   1       32.41       26.12      3.05 o 
  -5   2   1       14.79       18.18      2.01 o 
  -4   2   1       36.85       31.07      1.60 o 
  -3   2   1       68.70       75.45      1.78 o 
  -2   2   1       44.90       55.03      1.49 o 
  -1   2   1        3.36        2.26      0.57 o 
   0   2   1      601.96      527.90      6.00 o 
   1   2   1      767.60      690.72     10.44 o 
   2   2   1        9.63        7.91      0.36 o 
   3   2   1      932.61      978.79     15.25 o 
   4   2   1        3.97        4.57      0.68 o 
   5   2   1       24.21       27.13      1.87 o 
   6   2   1       58.23       68.46      5.13 o 
   7   2   1       13.75       11.79      4.86 o 
  -7   3   1       98.18       97.85      6.07 o 
  -6   3   1       17.04       21.68      2.60 o 
  -5   3   1       89.34       85.12      3.92 o 
  -4   3   1      256.64      292.77      5.22 o 
  -3   3   1      554.35      582.41     10.46 o 
  -2   3   1       19.65       18.79      1.06 o 
  -1   3   1      448.43      439.11      7.85 o 
   0   3   1      417.96      385.45      7.62 o 
   1   3   1      303.12      249.56      4.32 o 
   2   3   1      194.78      197.68      4.13 o 
   3   3   1        1.64        1.12      0.42 o 
   4   3   1        0.83        1.61      0.47 o 
   5   3   1       59.42       55.56      2.60 o 
   6   3   1        2.35        1.39      1.79 o 
   7   3   1        0.98        1.42      1.32 o 
  -7   4   1        0.02        0.33      1.52 o 
  -6   4   1        6.96        6.23      2.65 o 
  -5   4   1      138.91      149.93      5.89 o 
  -4   4   1        0.47        0.30      0.30 o 
  -3   4   1        0.48        0.58      0.58 o 
  -2   4   1        6.81        9.06      0.68 o 
  -1   4   1      382.79      362.54      7.73 o 
   0   4   1       45.26       51.99      1.48 o 
   1   4   1      422.75      373.56      2.78 o 
   2   4   1        2.94        2.56      0.34 o 
   3   4   1      181.63      195.21      2.88 o 
   4   4   1       40.72       38.62      1.99 o 
   5   4   1      271.13      243.53      8.98 o 
   6   4   1        4.22        3.77      1.50 o 
  -7   5   1        3.58        3.21      4.93 o 
  -6   5   1       29.05       31.21      2.82 o 
  -5   5   1      538.00      534.81     12.63 o 
  -4   5   1        4.06        3.33      0.90 o 
  -3   5   1       67.38       67.11      2.53 o 
  -2   5   1     1183.96     1091.21     20.51 o 
  -1   5   1      153.03      148.79      4.07 o 
   0   5   1        1.06        0.97      0.46 o 
   1   5   1       20.09       20.09      0.62 o 
   2   5   1      207.02      219.23      5.43 o 
   3   5   1       44.67       44.62      1.52 o 
   4   5   1      130.44      122.29      4.62 o 
   5   5   1        6.76        6.46      1.09 o 
   6   5   1        0.05        0.18      0.82 o 
  -7   6   1       38.09       31.39      3.68 o 
  -6   6   1       22.83       24.32      2.84 o 
  -5   6   1       23.89       21.47      1.49 o 
  -4   6   1      489.95      496.20      9.15 o 
  -3   6   1      200.31      208.84      3.89 o 
  -2   6   1      185.03      213.70      4.14 o 
  -1   6   1      793.62      741.72      9.95 o 
   0   6   1       46.62       49.18      1.43 o 
   1   6   1      940.37      939.00      6.57 o 
   2   6   1      225.53      220.18      2.88 o 
   3   6   1        5.39        5.87      0.69 o 
   4   6   1      376.78      380.84     13.90 o 
   5   6   1      146.89      147.72      8.44 o 
   6   6   1        0.07        0.01      0.99 o 
  -7   7   1        5.98        5.93      2.94 o 
  -6   7   1       15.79       16.42      2.07 o 
  -5   7   1       37.97       38.16      2.50 o 
  -4   7   1       14.88       18.22      1.81 o 
  -3   7   1      123.22      112.01      3.67 o 
  -2   7   1      300.90      309.63      9.96 o 
  -1   7   1        6.57        7.75      0.66 o 
   0   7   1      163.73      166.69      4.93 o 
   1   7   1       14.81       14.79      0.68 o 
   2   7   1      712.12      731.21      5.90 o 
   3   7   1        0.43        0.45      0.38 o 
   4   7   1      219.71      211.27      6.35 o 
   5   7   1        5.57        4.73      1.25 o 
   6   7   1        4.59        6.67      1.83 o 
  -7   8   1        0.24        0.22      1.07 o 
  -6   8   1        5.18        4.30      2.28 o 
  -5   8   1      190.02      188.79      5.26 o 
  -4   8   1       63.04       58.94      3.35 o 
  -3   8   1       97.94       99.74      3.46 o 
  -2   8   1      148.09      148.04      4.78 o 
  -1   8   1       46.76       47.68      1.78 o 
   0   8   1      131.69      126.35      3.30 o 
   1   8   1       43.58       35.78      1.37 o 
   2   8   1        6.22        6.77      0.64 o 
   3   8   1       32.19       31.98      1.80 o 
   4   8   1       43.94       42.65      2.65 o 
   5   8   1        7.56        6.07      1.67 o 
   6   8   1       19.63       21.33      2.56 o 
  -6   9   1       28.83       23.61      3.37 o 
  -5   9   1      116.77      125.47      6.54 o 
  -4   9   1      148.95      146.76      5.31 o 
  -3   9   1       13.94       12.75      1.42 o 
  -2   9   1       38.48       32.33      1.94 o 
  -1   9   1       26.25       21.32      1.50 o 
   0   9   1       96.94      100.42      2.62 o 
   1   9   1        0.59        0.69      0.45 o 
   2   9   1      112.69      118.34      2.68 o 
   3   9   1        1.73        2.50      1.20 o 
   4   9   1      209.00      207.27      7.23 o 
   5   9   1       57.19       61.27      4.28 o 
   6   9   1       14.92       13.21      2.66 o 
  -6  10   1        0.15        0.64      1.30 o 
  -5  10   1       95.68       86.78      6.98 o 
  -4  10   1      184.40      154.11     12.12 o 
  -3  10   1       30.61       30.40      2.16 o 
  -2  10   1       29.17       30.43      2.21 o 
  -1  10   1      166.88      182.08      4.18 o 
   0  10   1       15.81       21.70      1.51 o 
   1  10   1        2.78        2.23      0.82 o 
   2  10   1       26.76       26.81      1.60 o 
   3  10   1      108.12      102.47      4.51 o 
   4  10   1       33.03       35.25      2.87 o 
   5  10   1        0.10        0.34      0.69 o 
  -6  11   1        2.66        1.94      1.92 o 
  -5  11   1        1.30        1.09      1.17 o 
  -4  11   1       88.73       70.27      4.98 o 
  -3  11   1      264.36      252.43      7.10 o 
  -2  11   1        9.51        7.82      1.37 o 
  -1  11   1       89.79      104.27      4.78 o 
   0  11   1       84.49       92.98      4.19 o 
   1  11   1       29.25       26.95      2.10 o 
   2  11   1        2.45        2.41      0.97 o 
   3  11   1      171.89      162.51      6.38 o 
   4  11   1      134.48      127.24     10.72 o 
   5  11   1        0.05        0.29      0.88 o 
  -6  12   1        2.38        2.98      4.66 o 
  -5  12   1        5.00        3.72      2.69 o 
  -4  12   1       54.27       37.78      2.96 o 
  -3  12   1       92.47       87.18      3.52 o 
  -2  12   1        0.98        1.44      1.12 o 
  -1  12   1       61.70       61.96      2.75 o 
   0  12   1      555.00      607.27     13.77 o 
   1  12   1      244.85      248.39      7.14 o 
   2  12   1       45.70       45.96      2.64 o 
   3  12   1       45.00       39.65      3.21 o 
   4  12   1        7.90        8.05      2.45 o 
   5  12   1       28.33       33.83      3.28 o 
  -5  13   1       31.84       42.40      3.41 o 
  -4  13   1        0.06        0.23      1.26 o 
  -3  13   1       48.64       43.38      3.14 o 
  -2  13   1        0.79        1.86      1.85 o 
  -1  13   1      796.45      827.31     30.84 o 
   0  13   1      142.14      139.57      5.11 o 
   1  13   1       63.14       58.83      3.02 o 
   2  13   1      152.86      155.04      6.86 o 
   3  13   1       81.19       64.18      5.46 o 
   4  13   1        2.86        4.83      5.78 o 
  -5  14   1        0.00        0.30      0.91 o 
  -4  14   1        1.69        2.42      2.32 o 
  -3  14   1       95.07       82.43      5.37 o 
  -2  14   1       11.40       10.51      1.59 o 
  -1  14   1        0.12        0.67      0.76 o 
   0  14   1      510.16      494.60     12.15 o 
   1  14   1      215.82      231.75     12.72 o 
   2  14   1        3.17        2.29      2.25 o 
   3  14   1        0.06        0.47      0.89 o 
   4  14   1        8.45       10.35      2.77 o 
  -4  15   1        3.04        2.50      2.12 o 
  -3  15   1       15.28       16.28      1.85 o 
  -2  15   1       13.45       16.77      1.79 o 
  -1  15   1       83.95       81.34      5.15 o 
   0  15   1        0.87        0.70      0.80 o 
   1  15   1        6.74        6.54      1.53 o 
   2  15   1        4.42        1.93      1.65 o 
   3  15   1        6.51        5.97      3.09 o 
  -4  16   1        0.32        0.22      1.21 o 
  -3  16   1        0.43        0.55      0.73 o 
  -2  16   1        1.01        1.27      1.59 o 
  -1  16   1        6.88        6.59      2.01 o 
   0  16   1       12.09       15.03      2.10 o 
   1  16   1        0.14        0.26      0.88 o 
   2  16   1        0.03        0.15      0.83 o 
   3  16   1        0.69        0.87      1.73 o 
  -3  17   1       15.89       27.10      3.90 o 
  -2  17   1       16.11       17.74      1.97 o 
  -1  17   1       13.49       15.17      2.23 o 
   0  17   1       13.68       15.92      2.10 o 
   1  17   1       15.76       18.18      2.79 o 
   2  17   1        0.44        1.32      2.01 o 
  -1  18   1       40.93       43.19      4.79 o 
   0  18   1        0.66        1.86      1.95 o 
   1  18   1       30.84       32.59      3.74 o 
  -8   0   2        1.96        2.93      2.87 o 
  -7   0   2      561.74      590.25     23.47 o 
  -6   0   2      541.66      551.11     29.03 o 
  -5   0   2       15.45       15.65      2.74 o 
  -4   0   2       85.00      110.84      4.54 o 
  -3   0   2      317.19      349.60      6.02 o 
  -2   0   2        0.02        0.35      0.77 o 
  -1   0   2       38.76       30.68      3.34 o 
   0   0   2     8246.27     8306.12    101.59 o 
   1   0   2      283.71      295.05     10.38 o 
   2   0   2      107.51      126.23      8.09 o 
   3   0   2       17.00       14.31      0.89 o 
   4   0   2        0.00        0.22      0.43 o 
   5   0   2      158.48      157.60      7.83 o 
   6   0   2      233.17      263.02     17.84 o 
  -8   1   2        0.20        0.19      1.98 o 
  -7   1   2        0.18        0.64      2.59 o 
  -6   1   2        6.80        7.80      3.61 o 
  -5   1   2        4.98        6.58      1.49 o 
  -4   1   2      557.96      611.00      8.51 o 
  -3   1   2        0.04        0.21      0.26 o 
  -2   1   2       87.94       85.99      2.04 o 
   0   1   2    13808.42    15375.59    169.47 o 
   1   1   2       56.90       57.57      1.10 o 
   2   1   2       19.30       19.86      0.61 o 
   3   1   2      675.10      695.27     10.16 o 
   4   1   2       20.73       22.07      0.98 o 
   5   1   2       66.42       72.98      3.07 o 
   6   1   2       54.27       59.04      7.23 o 
  -8   2   2        0.28        0.19      2.09 o 
  -7   2   2       36.48       31.50      4.64 o 
  -6   2   2        8.30        6.66      3.88 o 
  -5   2   2      143.24      141.54      7.78 o 
  -4   2   2      750.91      817.79     18.26 o 
  -3   2   2      155.51      161.05      8.56 o 
  -2   2   2        4.03        3.54      0.98 o 
  -1   2   2      253.53      242.74      3.91 o 
   0   2   2       93.39       92.11      1.82 o 
   1   2   2        2.26        2.51      0.20 o 
   2   2   2      262.58      265.48      6.74 o 
   3   2   2      356.15      362.98      4.68 o 
   4   2   2       68.50       66.90      1.65 o 
   5   2   2        3.24        2.88      1.59 o 
   6   2   2       39.87       33.47      3.48 o 
  -8   3   2       17.64       19.77      4.61 o 
  -7   3   2      105.90       94.07      8.02 o 
  -6   3   2       80.16       71.29      7.08 o 
  -5   3   2       12.16       10.89      3.30 o 
  -4   3   2      225.96      214.90     15.77 o 
  -3   3   2      375.81      382.10     15.17 o 
  -2   3   2       57.24       54.65      1.63 o 
  -1   3   2      388.75      383.50      6.75 o 
   0   3   2      419.57      373.32      5.39 o 
   1   3   2        2.19        2.57      0.43 o 
   2   3   2       35.96       31.44      0.97 o 
   3   3   2        1.85        1.58      0.53 o 
   4   3   2       49.72       49.22      1.54 o 
   5   3   2      207.99      194.63      9.10 o 
   6   3   2      114.96      104.40      6.69 o 
  -7   4   2       24.58       26.51      4.77 o 
  -6   4   2      548.96      578.04     21.94 o 
  -5   4   2      392.64      418.64     12.57 o 
  -4   4   2        0.07        0.41      0.75 o 
  -3   4   2       80.07       82.49      5.13 o 
  -2   4   2       14.47       16.29      1.25 o 
  -1   4   2      564.16      543.62      7.13 o 
   0   4   2        6.04        5.06      0.47 o 
   1   4   2        9.84        8.83      0.43 o 
   2   4   2       37.35       41.10      0.94 o 
   3   4   2       33.21       33.89      1.85 o 
   4   4   2      182.31      189.15      6.40 o 
   5   4   2       68.61       74.38      5.71 o 
   6   4   2        3.24        1.79      2.20 o 
  -7   5   2        6.02        3.23      3.67 o 
  -6   5   2      667.77      696.04     36.99 o 
  -5   5   2       52.06       50.60      3.63 o 
  -4   5   2       97.66       93.69      2.91 o 
  -3   5   2      475.00      494.37      8.05 o 
  -2   5   2      314.29      352.47      6.10 o 
  -1   5   2      309.32      292.70      7.92 o 
   0   5   2      596.18      564.68      7.74 o 
   1   5   2        3.19        4.70      0.48 o 
   2   5   2      183.31      205.82      4.64 o 
   3   5   2      130.24      129.31      6.73 o 
   4   5   2       23.31       20.99      2.28 o 
   5   5   2      676.93      706.67     10.97 o 
   6   5   2       43.52       39.11      2.87 o 
  -7   6   2       27.27       24.02      4.10 o 
  -6   6   2       11.36       11.09      1.69 o 
  -5   6   2       62.11       66.36      3.23 o 
  -4   6   2       96.03       89.10      3.09 o 
  -3   6   2      115.68      130.67      4.12 o 
  -2   6   2      518.62      519.25     12.41 o 
  -1   6   2      441.40      435.18      8.23 o 
   0   6   2      410.75      406.93     10.25 o 
   1   6   2     1243.41     1273.46     20.84 o 
   2   6   2      363.97      396.69      7.33 o 
   3   6   2      166.06      172.65      8.63 o 
   4   6   2      230.35      247.29      8.42 o 
   5   6   2       44.55       43.11      3.36 o 
   6   6   2        3.85        4.10      2.16 o 
  -7   7   2        0.07        0.18      1.81 o 
  -6   7   2       79.25       68.70      5.45 o 
  -5   7   2      880.46      842.68     33.64 o 
  -4   7   2      297.66      286.86     16.46 o 
  -3   7   2       76.15       76.50      3.21 o 
  -2   7   2     1496.71     1433.74     46.23 o 
  -1   7   2      467.74      488.16     17.80 o 
   0   7   2       74.70       79.92      2.02 o 
   1   7   2      350.74      357.41     16.42 o 
   2   7   2        2.03        2.29      0.77 o 
   3   7   2       69.12       74.10      4.00 o 
   4   7   2      333.46      344.88     16.41 o 
   5   7   2       14.77       15.50      2.78 o 
   6   7   2        1.61        1.93      2.28 o 
  -7   8   2       35.53       44.56      5.08 o 
  -6   8   2       61.68       50.24      3.88 o 
  -5   8   2       51.60       50.53      3.07 o 
  -4   8   2       97.76       82.56      7.51 o 
  -3   8   2       12.66       13.44      1.64 o 
  -2   8   2      510.39      582.42      8.63 o 
  -1   8   2        4.91        6.11      1.32 o 
   0   8   2      164.71      177.77      3.74 o 
   1   8   2      572.98      585.28     17.57 o 
   2   8   2       37.26       39.96      1.72 o 
   3   8   2        5.27        5.92      1.40 o 
   4   8   2      234.47      243.44     14.36 o 
   5   8   2      104.38       72.61     17.68 o 
  -7   9   2       13.71       11.88      3.15 o 
  -6   9   2        0.06        0.28      1.30 o 
  -5   9   2      141.69      139.96      6.61 o 
  -4   9   2       29.92       28.84      2.47 o 
  -3   9   2       76.85       75.95      4.37 o 
  -2   9   2      104.46       95.41      3.71 o 
  -1   9   2      128.60      156.22      5.43 o 
   0   9   2      153.61      165.77      5.14 o 
   1   9   2       79.32       73.09      2.91 o 
   2   9   2       26.82       24.68      1.38 o 
   3   9   2      144.84      137.48      5.71 o 
   4   9   2      193.42      207.62     12.52 o 
   5   9   2        0.01        0.40      1.56 o 
  -6  10   2        3.71        3.35      5.02 o 
  -5  10   2      252.10      242.05     12.11 o 
  -4  10   2      260.95      277.47     16.18 o 
  -3  10   2        6.58        5.36      1.46 o 
  -2  10   2       60.64       69.49      3.93 o 
  -1  10   2       60.77       59.38      2.43 o 
   0  10   2       21.98       19.45      1.96 o 
   1  10   2      177.08      206.05     11.16 o 
   2  10   2      106.00       95.83      2.79 o 
   3  10   2      150.70      156.27      9.53 o 
   4  10   2      146.20      140.32     10.51 o 
   5  10   2        2.06        1.85      2.27 o 
  -6  11   2       67.34       71.94      5.15 o 
  -5  11   2       27.94       24.24      2.49 o 
  -4  11   2       48.48       40.49      3.00 o 
  -3  11   2      117.76      127.39      4.82 o 
  -2  11   2       15.73       17.81      1.73 o 
  -1  11   2       43.75       45.95      2.99 o 
   0  11   2        0.69        0.87      0.93 o 
   1  11   2       27.96       28.26      1.55 o 
   2  11   2       26.12       25.93      2.54 o 
   3  11   2        0.49        1.10      1.89 o 
   4  11   2        5.23        5.29      2.21 o 
   5  11   2       26.36       35.49      4.83 o 
  -6  12   2        0.94        2.26      2.64 o 
  -5  12   2       14.33        8.31      2.26 o 
  -4  12   2       32.19       27.99      2.42 o 
  -3  12   2       51.82       52.03      3.29 o 
  -2  12   2      193.60      202.09      9.42 o 
  -1  12   2      641.77      669.29     18.27 o 
   0  12   2      348.67      379.20     18.06 o 
   1  12   2       73.28       80.16      3.31 o 
   2  12   2       89.38       89.24      5.09 o 
   3  12   2       44.68       47.38      5.63 o 
   4  12   2       49.16       43.15      4.38 o 
  -5  13   2       17.45       15.40      2.93 o 
  -4  13   2        0.00        0.21      0.70 o 
  -3  13   2      125.39      122.68      6.32 o 
  -2  13   2      307.53      329.16      9.00 o 
  -1  13   2       17.75       14.76      1.74 o 
   0  13   2       62.38       63.98      3.25 o 
   1  13   2      429.09      418.54     38.50 o 
   2  13   2       53.71       49.32      4.04 o 
   3  13   2       11.47       10.27      2.10 o 
   4  13   2       20.44       23.40      3.24 o 
  -5  14   2        6.16        7.23      3.08 o 
  -4  14   2       72.07       74.67      4.57 o 
  -3  14   2        0.56        1.69      1.57 o 
  -2  14   2       97.68       91.42      4.97 o 
  -1  14   2       21.96       21.32      2.21 o 
   0  14   2        0.29        0.81      0.90 o 
   1  14   2        0.04        0.31      0.65 o 
   2  14   2       52.08       57.42      4.61 o 
   3  14   2       71.32       62.29     13.64 o 
  -4  15   2        3.74        3.91      2.23 o 
  -3  15   2       78.87       77.50      4.71 o 
  -2  15   2       28.30       30.69      2.63 o 
  -1  15   2        2.16        2.44      2.53 o 
   0  15   2        2.97        2.53      2.72 o 
   1  15   2       27.04       23.27      2.19 o 
   2  15   2       73.92       73.28      6.03 o 
   3  15   2        0.37        0.54      1.30 o 
  -4  16   2       12.11       17.21      3.08 o 
  -3  16   2       38.46       42.43      2.81 o 
  -2  16   2        0.92        3.44      1.75 o 
  -1  16   2       12.90       17.34      2.17 o 
   0  16   2        3.16        1.58      1.74 o 
   1  16   2        0.29        0.16      0.59 o 
   2  16   2       24.30       27.28      3.79 o 
  -3  17   2       33.47       35.19      4.32 o 
  -2  17   2        7.22        6.57      1.38 o 
  -1  17   2       56.22       58.02      3.57 o 
   0  17   2       86.63       99.15      4.16 o 
   1  17   2        8.08        8.63      2.10 o 
  -8   1   3        9.31        7.71      4.17 o 
  -7   1   3       12.29       11.03     14.16 o 
  -6   1   3        1.37        1.08      1.69 o 
  -5   1   3        0.83        2.16      0.98 o 
  -4   1   3       45.46       51.47      5.48 o 
  -3   1   3       48.80       51.54      2.31 o 
  -2   1   3      151.62      166.49      4.22 o 
  -1   1   3       40.96       40.93      1.83 o 
   0   1   3       36.02       36.42      1.26 o 
   1   1   3      163.16      164.14      2.39 o 
   2   1   3      133.18      121.04      3.85 o 
   3   1   3       77.21       75.26      2.31 o 
   4   1   3        6.65        6.48      0.67 o 
   5   1   3       16.94       20.42      2.63 o 
  -8   2   3        8.15        9.12      4.57 o 
  -7   2   3       55.80       54.95      6.85 o 
  -6   2   3       15.98       24.81      4.90 o 
  -5   2   3        0.44        0.38      0.53 o 
  -4   2   3      591.58      656.39     16.04 o 
  -3   2   3       49.20       42.47      4.22 o 
  -2   2   3      298.04      295.78      5.48 o 
  -1   2   3      295.24      288.62      5.32 o 
   0   2   3      155.10      150.94      3.53 o 
   1   2   3        0.51        0.39      0.28 o 
   2   2   3        4.42        3.67      0.33 o 
   3   2   3        4.94        5.76      0.68 o 
   4   2   3        0.06        0.34      0.42 o 
   5   2   3       12.38       10.91      2.03 o 
  -8   3   3        0.55        0.67      1.69 o 
  -7   3   3        0.95        1.95      3.05 o 
  -6   3   3      154.90      155.92     10.37 o 
  -5   3   3        6.22        6.17      1.78 o 
  -4   3   3      222.17      229.85     10.47 o 
  -3   3   3        3.35        2.89      2.12 o 
  -2   3   3        0.11        0.19      0.34 o 
  -1   3   3      192.92      179.52      3.59 o 
   0   3   3       13.68       14.10      1.07 o 
   1   3   3       65.70       64.21      1.46 o 
   2   3   3      100.36      101.30      2.90 o 
   3   3   3      105.54      108.50      3.38 o 
   4   3   3       48.44       53.12      3.65 o 
   5   3   3       15.41       15.55      1.90 o 
  -8   4   3        9.39       11.94      5.14 o 
  -7   4   3       16.81       14.43      4.14 o 
  -6   4   3      195.41      200.40     11.46 o 
  -5   4   3       14.34       14.21      5.00 o 
  -4   4   3      162.31      175.71      8.69 o 
  -3   4   3        0.89        0.86      1.09 o 
  -2   4   3      264.01      262.36      6.88 o 
  -1   4   3       51.90       53.06      2.34 o 
   0   4   3      201.60      207.03      3.84 o 
   1   4   3        6.65        7.51      0.75 o 
   2   4   3       50.18       56.22      2.06 o 
   3   4   3       15.21       16.25      1.04 o 
   4   4   3       13.28       10.89      1.52 o 
   5   4   3        0.23        0.49      1.04 o 
  -7   5   3        1.98        2.33      2.94 o 
  -6   5   3        6.31        5.66      6.67 o 
  -5   5   3      216.94      230.36     14.16 o 
  -4   5   3       14.12       12.14      2.44 o 
  -3   5   3       85.90       94.31      3.05 o 
  -2   5   3       47.40       38.44      2.37 o 
  -1   5   3        3.26        3.21      0.96 o 
   0   5   3      120.05      125.45      3.34 o 
   1   5   3      289.81      286.60      5.40 o 
   2   5   3       20.09       21.52      1.31 o 
   3   5   3       29.42       29.35      2.37 o 
   4   5   3      339.82      339.32     14.16 o 
   5   5   3       23.84       24.64      2.59 o 
  -7   6   3        0.69        0.26      1.46 o 
  -6   6   3       89.73       93.15      6.87 o 
  -5   6   3      171.50      172.79      7.97 o 
  -4   6   3        7.56        8.62      2.60 o 
  -3   6   3      258.41      239.33     15.94 o 
  -2   6   3      499.95      499.94      7.78 o 
  -1   6   3       27.91       27.91      1.80 o 
   0   6   3      187.01      167.99      3.03 o 
   1   6   3      192.73      209.53      6.28 o 
   2   6   3      189.60      203.64      6.98 o 
   3   6   3      151.88      169.99      9.97 o 
   4   6   3        0.01        0.36      0.78 o 
   5   6   3       43.93       41.92      3.07 o 
  -7   7   3        0.59        0.88      1.22 o 
  -6   7   3        0.21        0.38      1.47 o 
  -5   7   3      242.25      248.00      9.66 o 
  -4   7   3       41.78       40.86      2.69 o 
  -3   7   3      170.93      171.63      6.02 o 
  -2   7   3       43.89       50.51      2.69 o 
  -1   7   3      122.74      105.55      6.98 o 
   0   7   3       15.88       13.77      1.01 o 
   1   7   3       86.12      108.26      4.78 o 
   2   7   3        0.10        0.30      0.24 o 
   3   7   3       14.89       17.89      2.49 o 
   4   7   3       93.61       86.18      6.70 o 
   5   7   3        7.51        7.39      2.83 o 
  -7   8   3       18.99       18.70      3.95 o 
  -6   8   3        0.50        0.57      1.54 o 
  -5   8   3      173.31      183.77      9.30 o 
  -4   8   3       17.33       15.58      2.61 o 
  -3   8   3      111.41      113.95      5.53 o 
  -2   8   3       21.48       15.69      1.69 o 
  -1   8   3        8.38        5.74      1.43 o 
   0   8   3       32.27       38.23      1.65 o 
   1   8   3       93.26       91.55      3.63 o 
   2   8   3      144.36      156.40      5.60 o 
   3   8   3       11.01       13.28      2.31 o 
   4   8   3       95.79       89.91      5.15 o 
   5   8   3        7.54        6.14      1.79 o 
  -7   9   3        4.81        4.03      3.93 o 
  -6   9   3       40.70       36.11      3.74 o 
  -5   9   3      119.69      107.23      6.97 o 
  -4   9   3        0.82        1.07      1.13 o 
  -3   9   3       48.11       44.42      3.66 o 
  -2   9   3        2.01        1.24      1.42 o 
  -1   9   3       85.08       78.48      5.57 o 
   0   9   3        1.25        0.79      0.96 o 
   1   9   3       85.96       79.74      4.44 o 
   2   9   3        0.53        0.23      0.36 o 
   3   9   3       17.21       18.78      2.79 o 
   4   9   3        9.71       14.96      2.48 o 
  -6  10   3        6.89       10.90      2.37 o 
  -5  10   3      155.43      148.75      9.84 o 
  -4  10   3      176.74      163.68      6.91 o 
  -3  10   3        6.07        6.80      2.28 o 
  -2  10   3        0.00        0.11      1.05 o 
  -1  10   3        1.04        0.55      0.90 o 
   0  10   3       45.30       44.47      2.59 o 
   1  10   3        0.36        0.25      0.27 o 
   2  10   3        0.05        0.66      1.31 o 
   3  10   3      145.06      161.83     12.02 o 
   4  10   3       63.71       72.38      4.49 o 
  -6  11   3        1.15        0.93      2.34 o 
  -5  11   3       66.93       55.97      4.44 o 
  -4  11   3       26.11       23.16      2.84 o 
  -3  11   3       50.08       42.80      3.21 o 
  -2  11   3       54.08       54.13      3.43 o 
  -1  11   3      194.33      195.28      6.82 o 
   0  11   3       56.78       55.53      3.31 o 
   1  11   3       12.97       12.95      1.84 o 
   2  11   3       65.63       68.89      6.64 o 
   3  11   3        4.13        3.80      4.46 o 
   4  11   3       20.47       21.11      2.82 o 
  -6  12   3       24.87       28.32      7.00 o 
  -5  12   3        0.01        0.37      0.96 o 
  -4  12   3      120.65      104.05      6.46 o 
  -3  12   3       83.55       81.67      4.81 o 
  -2  12   3      136.52      147.20      8.03 o 
  -1  12   3      172.52      178.26      6.72 o 
   0  12   3        3.69        4.00      2.16 o 
   1  12   3        0.00        0.23      0.75 o 
   2  12   3      165.60      166.15     13.94 o 
   3  12   3       80.25       73.24      6.98 o 
  -5  13   3        0.03        0.17      0.67 o 
  -4  13   3       14.45        9.21      2.08 o 
  -3  13   3       77.50       80.46      5.32 o 
  -2  13   3        0.44        0.49      0.83 o 
  -1  13   3      339.94      375.89     17.92 o 
   0  13   3      659.31      727.54     59.06 o 
   1  13   3        3.70        4.78      1.41 o 
   2  13   3        0.16        0.14      1.23 o 
   3  13   3        8.41        6.50      2.53 o 
  -5  14   3       17.47       17.84      2.52 o 
  -4  14   3        1.48        1.47      1.62 o 
  -3  14   3       34.47       29.38      2.50 o 
  -2  14   3       89.45       93.00      5.81 o 
  -1  14   3      200.77      210.26     12.41 o 
   0  14   3       75.64       79.06      5.60 o 
   1  14   3        7.38        8.41      1.88 o 
   2  14   3       79.24       75.46      7.87 o 
  -4  15   3        9.54        7.70      1.93 o 
  -3  15   3        8.29        6.34      1.63 o 
  -2  15   3        1.57        1.18      1.49 o 
  -1  15   3       20.93       18.15      2.19 o 
   0  15   3       63.81       64.94      4.35 o 
   1  15   3       19.97       24.53      3.95 o 
   2  15   3        2.15        3.43      5.40 o 
  -3  16   3        1.16        0.63      0.89 o 
  -2  16   3        0.80        0.81      1.10 o 
  -1  16   3        5.27        7.65      1.48 o 
   0  16   3        4.01        3.22      1.31 o 
   1  16   3        0.85        1.23      1.64 o 
  -2  17   3       34.85       38.36      4.16 o 
  -1  17   3       30.51       34.27      4.35 o 
  -8   0   4        0.76        0.72      3.54 o 
  -7   0   4       19.05       24.39      6.97 o 
  -6   0   4        5.22        6.24      4.19 o 
  -5   0   4       92.67      104.18      6.83 o 
  -4   0   4      288.90      295.37      7.37 o 
  -3   0   4       78.60       85.48      5.04 o 
  -2   0   4      826.61      869.30     16.98 o 
  -1   0   4     9047.07     9185.05    124.45 o 
   0   0   4      425.93      430.15      8.31 o 
   1   0   4       68.05       72.33      2.34 o 
   2   0   4      384.30      386.46     11.76 o 
   3   0   4      131.89      129.95      5.29 o 
   4   0   4       32.45       31.23      2.86 o 
   5   0   4      135.00      147.20     28.10 o 
  -8   1   4       45.58       45.88      8.10 o 
  -7   1   4      309.07      324.33     14.93 o 
  -6   1   4       21.24       20.43      4.47 o 
  -5   1   4      142.57      145.63      6.68 o 
  -4   1   4      234.01      258.18      7.47 o 
  -3   1   4       20.62       23.63      2.32 o 
  -2   1   4        8.13        8.93      2.15 o 
  -1   1   4     1658.27     1680.50     42.99 o 
   0   1   4     1237.27     1255.44     14.15 o 
   1   1   4       31.21       29.32      1.31 o 
   2   1   4       17.70       16.40      1.01 o 
   3   1   4        1.15        0.79      0.99 o 
   4   1   4        0.23        0.48      0.89 o 
   5   1   4       45.33       52.43      9.31 o 
  -8   2   4        9.30        6.12     12.77 o 
  -7   2   4       40.47       39.96      7.15 o 
  -6   2   4       26.51       26.51      5.25 o 
  -5   2   4        1.14        1.28      3.09 o 
  -4   2   4       61.21       65.55      6.34 o 
  -3   2   4      270.03      277.37      6.42 o 
  -2   2   4       91.59       95.28      4.11 o 
  -1   2   4      712.09      751.99     14.08 o 
   0   2   4       86.91       87.69      2.77 o 
   1   2   4       10.88        9.10      0.78 o 
   2   2   4       52.49       51.41      1.70 o 
   3   2   4      149.51      156.88      6.44 o 
   4   2   4        8.53        6.82      1.64 o 
   5   2   4        2.44        1.49      2.42 o 
  -8   3   4        2.54        1.59      2.35 o 
  -7   3   4      146.50      153.74     12.43 o 
  -6   3   4      330.47      330.26     21.68 o 
  -5   3   4      140.80      151.56     10.42 o 
  -4   3   4       69.43       75.13      7.37 o 
  -3   3   4        1.29        1.99      1.80 o 
  -2   3   4        2.24        1.68      0.84 o 
  -1   3   4       33.11       34.90      2.37 o 
   0   3   4       91.44       93.43      2.99 o 
   1   3   4       38.28       39.31      1.82 o 
   2   3   4      126.11      134.29      4.81 o 
   3   3   4      112.16      111.56      4.88 o 
   4   3   4       33.46       32.51      2.65 o 
   5   3   4        1.97        1.23      2.21 o 
  -7   4   4      113.30      105.19     10.03 o 
  -6   4   4       33.72       31.03      5.97 o 
  -5   4   4      204.74      218.69     12.66 o 
  -4   4   4       79.64       75.08      7.44 o 
  -3   4   4       26.88       26.69      3.32 o 
  -2   4   4       77.31       75.38      3.14 o 
  -1   4   4      419.07      412.14     11.44 o 
   0   4   4      148.09      144.98      3.85 o 
   1   4   4       22.07       20.22      1.17 o 
   2   4   4        0.87        0.91      0.68 o 
   3   4   4       14.55       14.95      1.88 o 
   4   4   4      233.53      245.21      8.73 o 
  -7   5   4      122.72      125.45     11.23 o 
  -6   5   4      357.86      296.71     61.65 o 
  -5   5   4        1.57        2.11      1.95 o 
  -4   5   4       58.65       56.61      5.23 o 
  -3   5   4       48.71        5.68     19.50 o 
  -2   5   4      163.29      166.55      5.79 o 
  -1   5   4      164.76      166.69      5.25 o 
   0   5   4      120.66      121.47      3.31 o 
   1   5   4       51.44       45.92      1.85 o 
   2   5   4       63.88       65.16      3.08 o 
   3   5   4       10.89       12.39      1.98 o 
   4   5   4        0.08        0.41      0.98 o 
  -7   6   4       38.00       35.22      4.74 o 
  -6   6   4      373.60      396.40     23.26 o 
  -5   6   4      176.88      192.10      9.26 o 
  -4   6   4       98.36       94.01      5.71 o 
  -3   6   4      651.53      664.33     20.19 o 
  -2   6   4      415.88      397.88     10.18 o 
  -1   6   4        0.21        0.34      1.53 o 
   0   6   4        9.90       11.45      1.64 o 
   1   6   4        6.44        5.57      0.47 o 
   2   6   4       15.66       14.35      1.47 o 
   3   6   4        0.13        0.53      0.80 o 
   4   6   4       85.28       90.22      6.24 o 
  -7   7   4       20.50       25.88      3.99 o 
  -6   7   4       39.55       39.72      4.59 o 
  -5   7   4        0.02        0.45      1.76 o 
  -4   7   4       22.33       21.87      1.83 o 
  -3   7   4      151.40      149.43      7.09 o 
  -2   7   4       72.04       75.58      5.50 o 
  -1   7   4       45.69       44.55      3.80 o 
   0   7   4      418.32      420.09     11.12 o 
   1   7   4      567.82      502.93     22.65 o 
   2   7   4       32.39       29.17      1.81 o 
   3   7   4      150.60      170.37     11.10 o 
   4   7   4      352.11      388.34     10.04 o 
  -7   8   4        6.63        6.90      3.51 o 
  -6   8   4      179.40      179.19     10.09 o 
  -5   8   4      404.51      424.11     21.81 o 
  -4   8   4        1.72        1.72      0.87 o 
  -3   8   4       20.95       19.46      2.69 o 
  -2   8   4      362.61      378.83     15.94 o 
  -1   8   4       75.62       73.21      7.61 o 
   0   8   4       23.84       22.76      1.69 o 
   1   8   4       23.78       22.45      1.59 o 
   2   8   4        0.00        0.36      1.26 o 
   3   8   4      219.16      246.29      9.71 o 
   4   8   4       21.21       17.81      2.49 o 
  -7   9   4        5.42        2.54      1.92 o 
  -6   9   4        0.54        0.43      1.32 o 
  -5   9   4      197.71      202.93     13.14 o 
  -4   9   4       48.83       49.77      4.72 o 
  -3   9   4       27.71       28.66      4.26 o 
  -2   9   4       13.23       11.56      2.91 o 
  -1   9   4       27.73       29.41      2.76 o 
   0   9   4       31.52       31.34      2.65 o 
   1   9   4       14.83       11.94      1.09 o 
   2   9   4       37.33       37.68      4.05 o 
   3   9   4        0.12        0.23      0.89 o 
   4   9   4       22.74       19.98      3.19 o 
  -6  10   4        1.74        1.34      1.38 o 
  -5  10   4       31.91       26.88      3.70 o 
  -4  10   4       89.08       80.53      5.69 o 
  -3  10   4      151.75      137.94      6.26 o 
  -2  10   4      102.56      109.56      5.85 o 
  -1  10   4       12.64       13.28      2.29 o 
   0  10   4        1.36        1.48      1.36 o 
   1  10   4       10.25        8.58      2.91 o 
   2  10   4       22.97       23.27      3.09 o 
   3  10   4       87.99       85.43      6.47 o 
  -6  11   4        2.66        1.48      1.33 o 
  -5  11   4      134.97      126.79      7.19 o 
  -4  11   4        2.66        2.33      1.81 o 
  -3  11   4        3.21        2.56      1.85 o 
  -2  11   4      277.94      280.75     17.13 o 
  -1  11   4        8.19        9.67      2.44 o 
   0  11   4      195.84      205.82     10.99 o 
   1  11   4        8.26        8.36      2.30 o 
   2  11   4       18.26       18.12      3.88 o 
   3  11   4      115.68      131.25      6.27 o 
  -6  12   4       58.17       54.18      6.65 o 
  -5  12   4       14.66       11.80      3.10 o 
  -4  12   4       17.20       16.78      2.74 o 
  -3  12   4       21.61       21.39      2.93 o 
  -2  12   4        4.30        4.47      2.91 o 
  -1  12   4       49.86       47.59      3.58 o 
   0  12   4      202.45      225.53     12.95 o 
   1  12   4       91.46       96.45      8.11 o 
   2  12   4       19.76       21.17      3.35 o 
  -5  13   4        3.29        4.03      1.65 o 
  -4  13   4       17.08       17.21      2.57 o 
  -3  13   4       23.81       19.28      2.55 o 
  -2  13   4      386.05      454.10     13.69 o 
  -1  13   4       22.82       20.01      2.39 o 
   0  13   4       29.53       31.00      3.50 o 
   1  13   4       95.57      102.26      8.60 o 
   2  13   4       60.59       57.37      5.37 o 
  -4  14   4       75.63       74.18      4.35 o 
  -3  14   4      141.40      156.44      9.18 o 
  -2  14   4       16.60       17.38      3.08 o 
  -1  14   4       20.57       21.33      2.79 o 
   0  14   4       70.31       69.86      4.52 o 
   1  14   4       89.43       89.00     12.35 o 
  -4  15   4        0.37        0.79      1.07 o 
  -3  15   4       56.92       52.08      3.61 o 
  -2  15   4        1.10        0.51      1.32 o 
  -1  15   4        3.90        4.41      1.32 o 
   0  15   4        3.14        3.88      5.55 o 
  -2  16   4        0.00        0.31      0.90 o 
  -1  16   4       19.39       18.67      2.80 o 
  -7   1   5       13.78       13.59      7.19 o 
  -6   1   5        8.37       12.93      4.25 o 
  -5   1   5       15.64       13.83      2.04 o 
  -4   1   5       82.85       88.37      4.24 o 
  -3   1   5       27.69       30.22      2.98 o 
  -2   1   5        5.83        6.43      1.62 o 
  -1   1   5       95.00       93.28      4.73 o 
   0   1   5        0.02        0.25      1.10 o 
   1   1   5       11.41       10.23      1.04 o 
   2   1   5        2.87        4.16      1.24 o 
   3   1   5        3.21        1.96      2.09 o 
   4   1   5        0.88        1.50      3.97 o 
  -7   2   5       19.48       16.84      4.95 o 
  -6   2   5       40.35       41.41      6.66 o 
  -5   2   5       28.54       25.57      5.49 o 
  -4   2   5      141.25      152.77      6.46 o 
  -3   2   5        9.28       10.87      2.56 o 
  -2   2   5       11.32       13.05      2.22 o 
  -1   2   5      138.89      137.84      6.40 o 
   0   2   5       12.54       10.30      1.36 o 
   1   2   5        4.29        1.52      1.03 o 
   2   2   5      102.68      110.67      5.28 o 
   3   2   5        2.47        1.85      2.08 o 
   4   2   5        1.98        1.67      3.66 o 
  -7   3   5        2.64        4.73      4.47 o 
  -6   3   5       27.93       30.81      6.81 o 
  -5   3   5       69.52       63.40      7.34 o 
  -4   3   5       65.53       67.54      7.13 o 
  -3   3   5       21.39       21.42      2.75 o 
  -2   3   5       19.14       19.66      2.45 o 
  -1   3   5       64.36       70.38      4.22 o 
   0   3   5       72.15       70.53      2.87 o 
   1   3   5       13.13       15.54      1.60 o 
   2   3   5       16.34       17.85      1.85 o 
   3   3   5        2.66        1.44      1.84 o 
   4   3   5        3.04        2.36      2.69 o 
  -7   4   5        5.18        5.25      4.37 o 
  -6   4   5      165.65      179.03     16.00 o 
  -5   4   5        1.49        1.77      3.10 o 
  -4   4   5       54.12       58.22      4.90 o 
  -3   4   5        5.01        3.40      2.24 o 
  -2   4   5        5.97        8.65      2.71 o 
  -1   4   5        0.04        0.54      1.20 o 
   0   4   5       39.88       35.64      2.02 o 
   1   4   5        1.65        1.45      0.82 o 
   2   4   5        2.11        2.59      0.96 o 
   3   4   5       31.28       30.36      2.87 o 
  -7   5   5        4.26        4.61      2.84 o 
  -6   5   5      130.83      133.86     10.52 o 
  -5   5   5        0.32        0.94      2.11 o 
  -4   5   5        5.70        5.02      3.01 o 
  -3   5   5      183.04      186.40      9.12 o 
  -2   5   5       51.57       54.46      4.57 o 
  -1   5   5        0.19        0.12      0.87 o 
   0   5   5        8.86       10.41      1.35 o 
   1   5   5       51.19       51.10      3.08 o 
   2   5   5       17.67       16.93      2.00 o 
   3   5   5       19.30       17.46      2.63 o 
  -7   6   5        0.71        0.75      1.74 o 
  -6   6   5       32.52       34.89      4.61 o 
  -5   6   5      244.11      253.02     14.34 o 
  -4   6   5        8.40        9.98      2.45 o 
  -3   6   5        4.00        3.56      1.42 o 
  -2   6   5      130.49      119.48      6.40 o 
  -1   6   5        0.55        1.02      1.38 o 
   0   6   5      124.03      129.65      5.24 o 
   1   6   5        6.79        6.92      1.85 o 
   2   6   5       12.58       14.74      2.47 o 
   3   6   5      173.14      186.83      6.79 o 
  -7   7   5        4.21        4.69      2.54 o 
  -6   7   5        4.47        3.62      2.40 o 
  -5   7   5        8.24       10.49      3.70 o 
  -4   7   5       34.84       34.88      4.21 o 
  -3   7   5      141.28      145.62      7.97 o 
  -2   7   5        2.29        4.10      2.20 o 
  -1   7   5        5.89        5.28      1.85 o 
   0   7   5        0.71        1.16      1.46 o 
   1   7   5      223.02      243.40     11.95 o 
   2   7   5        8.33        9.48      2.12 o 
   3   7   5       31.77       35.85      3.53 o 
  -7   8   5        0.26        0.40      1.82 o 
  -6   8   5       63.04       63.52      5.90 o 
  -5   8   5       25.80       27.13      4.40 o 
  -4   8   5        0.55        0.22      1.84 o 
  -3   8   5        0.30        0.73      2.26 o 
  -2   8   5       13.66       14.84      2.80 o 
  -1   8   5       44.09       40.22      3.44 o 
   0   8   5        0.62        0.58      0.83 o 
   1   8   5       14.27       11.66      1.95 o 
   2   8   5        0.70        0.52      1.20 o 
   3   8   5        0.07        0.03      1.21 o 
  -6   9   5      125.90      129.85      7.47 o 
  -5   9   5      161.04      163.34      9.54 o 
  -4   9   5        9.53        9.49      2.55 o 
  -3   9   5        0.33        0.33      1.24 o 
  -2   9   5       15.93       14.41      2.72 o 
  -1   9   5        5.34        4.84      1.75 o 
   0   9   5        0.03        0.14      0.58 o 
   1   9   5       11.90       11.90      2.78 o 
   2   9   5        0.88        1.24      1.62 o 
  -6  10   5       19.94       17.31      3.18 o 
  -5  10   5       12.69       12.07      2.97 o 
  -4  10   5       34.13       36.27      4.81 o 
  -3  10   5        6.73        4.89      2.26 o 
  -2  10   5       76.99       74.29      5.42 o 
  -1  10   5       18.40       13.70      2.00 o 
   0  10   5        0.02        0.47      1.87 o 
   1  10   5        4.77        4.44      4.86 o 
   2  10   5       11.44       10.88      2.93 o 
  -5  11   5      106.86       88.70      5.49 o 
  -4  11   5      137.86      126.37      7.89 o 
  -3  11   5        9.02        8.80      2.61 o 
  -2  11   5        8.04        7.55      2.07 o 
  -1  11   5        0.22        0.61      1.02 o 
   0  11   5        6.43        5.99      3.04 o 
   1  11   5        6.43        5.73      6.55 o 
   2  11   5       99.47      102.09     11.35 o 
  -5  12   5        4.99        3.66      2.47 o 
  -4  12   5        0.22        0.40      1.50 o 
  -3  12   5        0.02        0.32      1.19 o 
  -2  12   5      117.86      108.15      8.54 o 
  -1  12   5      280.68      272.29     23.41 o 
   0  12   5       66.92       69.93      6.43 o 
   1  12   5        0.27        0.24      1.07 o 
  -4  13   5       46.73       37.13      3.37 o 
  -3  13   5        9.07        8.13      2.18 o 
  -2  13   5      168.89      181.41     10.32 o 
  -1  13   5        0.06        0.14      0.65 o 
   0  13   5      133.77      161.46     21.38 o 
  -3  14   5        8.33        6.69      3.96 o 
  -2  14   5       28.04       25.37      2.59 o 
  -1  14   5      280.40      284.78     24.76 o 
   0  14   5       63.47       70.49      9.80 o 
  -7   0   6      205.15      224.25     19.82 o 
  -6   0   6        8.09        9.12      5.68 o 
  -5   0   6      128.67      124.26     25.99 o 
  -4   0   6      101.19       93.41      7.37 o 
  -3   0   6        6.41        5.98      2.79 o 
  -2   0   6      368.26      389.82     15.10 o 
  -1   0   6     2116.65     2207.24     96.15 o 
   0   0   6      164.52      141.56     20.09 o 
   1   0   6       42.66       36.34      3.79 o 
   2   0   6       30.89       33.82      4.43 o 
  -7   1   6       24.54       34.83      7.09 o 
  -6   1   6        0.00        0.05      4.70 o 
  -5   1   6       11.75       10.37      2.41 o 
  -4   1   6       21.93       20.69      2.32 o 
  -3   1   6       14.22       14.44      2.46 o 
  -2   1   6      750.81      770.95     21.51 o 
  -1   1   6      470.36      498.79     13.59 o 
   0   1   6       29.07       28.36      2.49 o 
   1   1   6       21.48       17.28      2.20 o 
   2   1   6      158.43      150.89      8.36 o 
  -7   2   6       12.64       12.08      6.03 o 
  -6   2   6       23.36       25.47      5.38 o 
  -5   2   6       93.91       95.55      6.98 o 
  -4   2   6       15.42       15.96      2.21 o 
  -3   2   6        6.22        6.21      1.77 o 
  -2   2   6       96.69       97.72      5.67 o 
  -1   2   6      147.96      160.11      6.55 o 
   0   2   6        2.40        2.49      1.27 o 
   1   2   6       21.48       22.36      2.58 o 
   2   2   6       19.31       18.79      2.19 o 
  -7   3   6        0.01        0.37      3.46 o 
  -6   3   6       85.82       89.69      9.80 o 
  -5   3   6      100.63      109.00     11.42 o 
  -4   3   6       77.21       81.51      4.45 o 
  -3   3   6        8.09       14.73      4.00 o 
  -2   3   6        4.37        5.47      2.07 o 
  -1   3   6        7.41        7.71      1.69 o 
   0   3   6        8.64       14.29      2.15 o 
   1   3   6        8.27        7.30      1.67 o 
   2   3   6       14.48       13.72      2.59 o 
  -7   4   6      340.46      382.33     20.11 o 
  -6   4   6      170.09      175.68     11.06 o 
  -5   4   6       12.27       11.47      4.30 o 
  -4   4   6        0.68        1.75      2.36 o 
  -3   4   6        6.46        5.74      2.73 o 
  -2   4   6      117.37      122.46      5.63 o 
  -1   4   6       67.44       67.52      4.08 o 
   0   4   6        7.82        8.24      1.56 o 
   1   4   6        0.09        0.64      1.28 o 
   2   4   6        0.39        0.95      1.20 o 
  -7   5   6       72.75       68.96      8.91 o 
  -6   5   6        2.32        2.34      2.71 o 
  -5   5   6        4.04        3.84      2.79 o 
  -4   5   6      120.87      118.45      8.99 o 
  -3   5   6       67.81       66.46      6.12 o 
  -2   5   6        1.45        0.90      1.19 o 
  -1   5   6       32.35       32.25      3.18 o 
   0   5   6       19.63       18.98      1.98 o 
   1   5   6        0.24        0.61      0.93 o 
   2   5   6       35.14       36.52      3.87 o 
  -6   6   6       26.03       25.32      5.21 o 
  -5   6   6        0.09        1.26      3.09 o 
  -4   6   6        3.98        4.53      2.96 o 
  -3   6   6        0.22        0.72      1.55 o 
  -2   6   6       10.92       12.85      3.71 o 
  -1   6   6       22.69       24.26      2.64 o 
   0   6   6      169.93      181.50      9.65 o 
   1   6   6       94.45       84.58      5.04 o 
   2   6   6       31.52       31.38      3.16 o 
  -6   7   6      335.17      344.04     12.77 o 
  -5   7   6      130.75      134.86      9.56 o 
  -4   7   6       31.46       28.45      4.38 o 
  -3   7   6      366.29      372.52     22.19 o 
  -2   7   6      123.86      125.92      9.53 o 
  -1   7   6        2.26        1.80      1.53 o 
   0   7   6        4.09        3.26      1.60 o 
   1   7   6       61.03       62.72      5.02 o 
   2   7   6        0.00        0.44      0.99 o 
  -6   8   6        5.50        4.98      2.77 o 
  -5   8   6      136.86      151.37     10.12 o 
  -4   8   6        0.38        1.19      2.64 o 
  -3   8   6       53.97       54.89      5.90 o 
  -2   8   6       16.39       15.32      2.69 o 
  -1   8   6       76.06       77.75      6.22 o 
   0   8   6      100.50      100.04      7.23 o 
   1   8   6        5.80        4.89      6.17 o 
  -6   9   6       31.90       27.83      4.82 o 
  -5   9   6        9.28        8.81      4.37 o 
  -4   9   6       34.26       34.85      4.38 o 
  -3   9   6        3.79        4.53      2.85 o 
  -2   9   6       13.50       12.58      2.56 o 
  -1   9   6       11.53       10.00      1.77 o 
   0   9   6       11.37       10.39      4.06 o 
   1   9   6        0.04        0.45      1.92 o 
  -5  10   6       43.58       46.01      5.30 o 
  -4  10   6       13.18       11.54      2.92 o 
  -3  10   6        0.69        0.49      1.89 o 
  -2  10   6        6.74        7.64      2.08 o 
  -1  10   6        0.10        0.20      2.60 o 
   0  10   6       20.19       21.49      5.39 o 
   1  10   6       26.43       24.44      3.98 o 
  -5  11   6       72.00       72.93      8.78 o 
  -4  11   6       38.45       32.86      4.26 o 
  -3  11   6       12.98       10.98      2.46 o 
  -2  11   6       59.32       56.67      5.50 o 
  -1  11   6        1.24        1.46      1.64 o 
   0  11   6       67.77       65.57      9.91 o 
  -4  12   6        9.19        9.91      3.59 o 
  -3  12   6       89.29       99.54      6.29 o 
  -2  12   6      209.53      190.81     21.46 o 
  -1  12   6       30.69       32.03      6.20 o 
  -6   1   7        1.51        2.41      3.19 o 
  -5   1   7       17.42       15.57      6.75 o 
  -4   1   7       18.89       19.33      2.69 o 
  -3   1   7       26.61       25.61      2.98 o 
  -2   1   7        4.58        4.64      1.57 o 
  -1   1   7       31.46       29.11      2.82 o 
   0   1   7       13.66       11.66      2.24 o 
   1   1   7        6.76        7.46      1.84 o 
  -6   2   7        0.33        0.23      3.41 o 
  -5   2   7       37.23       36.99      5.60 o 
  -4   2   7        0.48        0.27      0.98 o 
  -3   2   7        6.89        6.35      2.31 o 
  -2   2   7       52.14       48.95      4.04 o 
  -1   2   7       20.82       20.96      2.47 o 
   0   2   7        4.08        3.71      1.80 o 
   1   2   7        0.18        0.64      1.49 o 
  -6   3   7       19.72       20.50      3.97 o 
  -5   3   7       94.84       96.91      6.78 o 
  -4   3   7        8.05        8.82      2.61 o 
  -3   3   7        7.62        6.76      2.05 o 
  -2   3   7       11.79       11.22      2.08 o 
  -1   3   7        3.18        3.18      1.52 o 
   0   3   7        1.79        1.09      1.18 o 
   1   3   7        0.02        0.50      1.38 o 
  -6   4   7        0.13        0.67      2.64 o 
  -5   4   7       11.47        9.67      2.87 o 
  -4   4   7        9.87        9.15      2.87 o 
  -3   4   7       25.68       25.14      2.99 o 
  -2   4   7        4.99        6.40      2.05 o 
  -1   4   7       18.99       20.97      2.52 o 
   0   4   7       13.02       11.69      2.50 o 
   1   4   7        5.77        6.86      3.18 o 
  -6   5   7       90.43       95.54     11.94 o 
  -5   5   7        1.16        0.82      1.87 o 
  -4   5   7       14.77       14.33      3.06 o 
  -3   5   7       13.98       13.83      3.19 o 
  -2   5   7        1.94        2.02      1.71 o 
  -1   5   7        7.52        8.05      1.75 o 
   0   5   7       24.69       25.19      2.76 o 
  -6   6   7       12.67       10.08      4.33 o 
  -5   6   7       14.41       15.60      3.68 o 
  -4   6   7       40.17       42.70      5.51 o 
  -3   6   7       63.62       61.29      6.59 o 
  -2   6   7        2.86        3.09      2.04 o 
  -1   6   7        6.88        5.54      1.87 o 
   0   6   7       40.09       39.99      3.28 o 
  -5   7   7       25.25       25.70      4.02 o 
  -4   7   7        0.22        0.52      1.88 o 
  -3   7   7       18.91       19.28      3.37 o 
  -2   7   7       16.37       14.15      2.92 o 
  -1   7   7       11.06       10.89      2.83 o 
   0   7   7        2.75        3.17      1.45 o 
  -5   8   7        2.42        3.49      2.79 o 
  -4   8   7       25.03       27.46      4.50 o 
  -3   8   7        3.72        4.12      2.30 o 
  -2   8   7        1.09        1.38      1.62 o 
  -1   8   7        0.34        1.00      1.69 o 
  -4   9   7        0.09        0.59      2.45 o 
  -3   9   7        5.66        4.99      3.02 o 
  -2   9   7       14.14       12.01      5.15 o 
  -1   9   7        3.25        2.12      1.81 o 
  -3  10   7        0.01        0.60      2.17 o 
  -5   0   8        0.12        0.24      4.82 o 
  -4   0   8       43.08       36.53      6.83 o 
  -3   0   8       29.52       26.42      4.62 o 
  -2   0   8      311.90      285.18     14.54 o 
  -1   0   8       10.41        7.80      3.26 o 
  -5   1   8       54.45       50.99      7.79 o 
  -4   1   8        3.77        3.44      1.88 o 
  -3   1   8       17.79       14.20      2.44 o 
  -2   1   8      479.23      465.14     12.11 o 
  -1   1   8      323.45      310.13     13.31 o 
  -5   2   8       35.06       32.78      6.07 o 
  -4   2   8       38.40       36.44      3.92 o 
  -3   2   8       11.52       10.75      2.01 o 
  -2   2   8       25.63       23.41      2.76 o 
  -4   3   8        0.82        1.87      1.88 o 
  -3   3   8        0.33        0.62      1.04 o 
  -2   3   8        0.84        1.26      1.50 o 
  -4   4   8        5.03        3.88      2.48 o 
  -3   4   8        2.24        1.53      1.61 o 
  -2   4   8        1.76        1.46      1.52 o 
  -3   5   8        0.74        1.17      1.56 o 
                                                 
